# Supplementary material for: Polycationic Monomeric and Homodimeric Asymmetric Monomethine Cyanine Dyes with Hydroxypropyl Functionality—Strong Affinity Nucleic Acids Binders
Source: Biomolecules. 2021 Jul 21;11(8):1075. doi: 10.3390/biom11081075 (PMC8391988; doi:10.3390/biom11081075)
Supplement: Supplementary file 1 [file biomolecules-11-01075-s001.zip]

Archive with 1 entries (1 files):
- biomolecules-1279521-supplementary.pdf
